# Supplementary material for: Assessment of the Effects of Electromagnetic Fields on Apoptosis and Stress Protein Biomarkers in the Spider Parasteatoda tepidariorum
Source: Int J Mol Sci. 2026 May 2;27(9):4088. doi: 10.3390/ijms27094088 (PMC13164240; doi:10.3390/ijms27094088)
Supplement: Supplementary file 1 [file ijms-27-04088-s001.zip]

Archive with 1 entries (1 files):
- ijms-4254170-supplementary.pdf
